# Supplementary material for: First eumonostiliferous nemertean from the Nishi-Shichito Ridge, Genrokunemertes obesa gen. et sp. nov. (Eumonostilifera, Nemertea)
Source: PeerJ. 2022 Oct 3;10:e13857. doi: 10.7717/peerj.13857 (PMC9536306; doi:10.7717/peerj.13857)
Supplement: Supplemental Information 1 [file peerj-10-13857-s001.txt]

>COI
TCTTTATATTTTTTATTTGGTGTATGGTTGGTTTGGTTGGGACTGCTTTGAGGTTGTTGA
TTCGTGCTGAGTTGGGGCACCCAGGTGCTCTTTTAGGTGATGATCAATTGTATAATGTTATTGTTACTGCTCATGCTTTTGTTATAATTTTTTTTTTGGTTATGCCTGTTATAATTGGTGGGTTTGGTAATTGGTTAgTTCCTTTgATATTGGGGGCTCCGGATATAgCATTTCCTCGAATAAATAATATGAGGTTTTGACTTTTgCCACCTGCTTTAACTCTTTTATTATCTTCTGCGGCTGTTGAgAGAGGTGCTGGCACTGGTTGAACTGTTTATCCTCCTTTATCTAGAAATATTGCTCATTCTGGCGGTTCTGTTGATTTGGcAATTTTTTCTTTACATTTAGCTGGTGTGTCTTCTATTTTGGGGGCGATTAATTTTATTACTACTATTATTAATATACgATGATACGGGATACAgTTTGAGCGGCTTTCTTTATTTGTTTGGTCTGTGAAGATTACTGCAATTTTATTACTACTTTCGCTTCCTGTTCTTGCTGGAGCAATTACTATATTATTAACTGATCGAAATTTTAATACTTCTTTTTTT
>16S
AGCCTTTTGTTATTTTAATTAGAGGTGTTTTTTGCTCAGTGTTTATAAATAGCCGCAGTA
ATTTGACTGTGCAAAGGTAGCATAATCATTTGTcTTATAATTTAGGACTAGTATGAATGG
GATTACGAAAGTTTAGCTGTcTTTTATTTAGTATTATAAGTTGTATTTAGTGTGAAGATA
CaTTAATTTTTTAAGAAGACAAGAAGACCCTTTTGAGCTTTATTTTATTTTTACTTTGTG
TTAATGTTTAATTTGGTTGGGGcGaCCAAGGAAGAAAAAAAGCTTAGTTTTTTATAAATc
TTCCTTTTTTTTTTTTGAACCAGTAGTTTTGGTCTATAGATTAAGTTACCAAAGGGATAA
CAGCGTAATTTTTTTTGAGAGCTCTTATTAAAAATAAAgATTGCgACCTCgATGTTGACT
TATAGTTTCCTTTT
>18S
TCATATGCTTGTCTCAAAGATTAAGCCATGCATGTCTAAGTACAAACTTTTACACGGTGAAACCGCGAATGGCTCATTAAATCAGTTATGGTTTATTAGATGGTGCTATCCTACTTGGATAACTGTGGTAATTCTAGAGCTAATACATGCTACAAAGCTCCGACCCTCGTTGGAAAGAGCGCTTTTATTAGATCAAGACCAACCGGTATTCACTCTCGGGTGTTGCCGTCGGATTGATGACTCTGGATAACCTTTGCCGATCGTATGGCCCCGCGCCGACGACGCATCTTTCAAATGTCTGCCCTATCAACTTTCGTTGGTAGGTGATTTGCCTACCAAGGTGTTTACGGGTAACGGGGGATCAGGGTTCGATCCCGGAGAGGGAGCATGAGAAACGGCTACCACATCCAAGGAAGGCAGCAGGCGCGCAAATTACCCACTCTTGGCACGAGGAGGTAGTGACGAAAAATAACAATACGGGACTCTTTCGAGGCCCCGTAATTGGAATGAGTACACTCTAAACCCGTTAACGAGGATCTATTGGAGGGCAAGTCTGGTGCCAGCAGCCGCGGTAATTCCAGCTCCAATAGCGTATATTAAAGCTGTTGCAGTTAAAAAGCTCGTAGTCGGATCTCGGGCGGCGGCCAATGGTTCGGTTCCGTGCCGATACTGCTGGTCGCGGCCTCCACGCCGGTCGTCTTTCGGTGCTCTTAACTGAGTGCCTTAAGTAGCCGGAGCGTTTACTTTGAAAAAATTAGAGTGTTCAAGGCAGGCCACAAGCCTGAATGATGGTGCATGGAATAATGGAATAGGACCTCGGTTCTATTTTGTTGGTCTTCGGAACTGGAGGTAATGATTAATAGGGACaGACGGGGGCATTCGTATTGCGGCGTTAGAGGTGAAATTCTTGGATCGTCGCAAGACGGACTACTGCGAAAGCATTTGCCAAGAATGTTTtCATTGATCAAGAGCGAAAGTCAGAGGATCGAAGACGATCAGATACCGTCCTAGTTCTGACCATAAACGATGCCGACTAGCGATCCGGCTCCGTTGCTTCATAAGACTGGCCGGGCAGCTCCCGGGAAACCAAAGTCTATGGGTTCCGGGGGAAGTATGGTTGCAAAGCTGAAACTTAAAGGAATTGACGGAAGGGCACCACCAGGAGTGGAGCCTGCGGCTTAATTTGACTCAACACGGGAAAACTCACCCGGCCCGGACACCGTAAGGATTGACAGATTGAAAGCTCTTTCTTGATTCGGTGGGTGGTGGTGCATGGCCGTTCTTAGTTGGTGGAGCGATTTGTCTGGTTAATTCCGATAACGAACGAGACTCTAGCCGGCTAACTAGTCCGTCGATGCCGTCGTCGGCGCATACGACTTCTTAGAGGGACCAGTGGCGTTTAGCCACGCGAGATTGAGCAATAACAGGTCTGTGATGCCCTTAGATGTTCGGGGCCGCACGCGCGCTACACTGAAGGAATCAACGTGTCCATTATCCCGTTTCGAAAGGAATGGGTAATCCGTTGAACCTCCTTCGTGCTAGGGATTGGGGCTTGCAATTCTTCCCCATGAACGAGGAATTCCCAGTAAGCGCGAGTCATAAGCTCGCGTTGATTACGTCCCTGCCCTTTGTACACACCGCCCGTCGCTACTACCGATTGAATGGTTTAGTGAGGTCCTCGGACTGGTGGTTTTCGCATTCTTCGAATGTGGACATCATGCCGGGAAGACGATCGAACTTGATCATTTAGAGGAAGTAAAAGTCGTAACAAGGTTTCC
>28S
TATTACTAAGCGGAGGAAAAGAAACTAACAAGGATTCCCTCAGTAACGGCGAGTGAAGCGGGAATAGCCCAGCGCTGAATCGCGACGCTCTGTGCATCGCGAAATGTAGCGTTTAGGTGAATCGTCGGGGCGGTTGAGCGtTGTCCGAGTCCTCCTGAACGGGGCTTTACCCATGGCGGGTGTCAGGCCTCTAGAGGCGTCGCTCTCCGTCTCCCCGATCTACCTTGGAGTCGGGTTGTTTGAGAATGCAGCCCAAAGCGGGTGGTAAACTCCATCTAAGGCTAAATACTTGCACGAGTCCGATAGCCAACAAGTACCGTGAGGGAAAGTTGAAAAGAACTTTGAAGAGAGAGTTCAATAGTACGTGAAACCGTTTAGAGGCAAACTGGTGGAGTCGCAAAGTGGTCTAGATAGATTCAACCGTTCGAGCATCGGTTGCGGCAGAGTTTTACGGATTCTTATCGAACCGGCTTTGTCGTTGAGCCTTTGTCGATCGGCGCACTTCTTTCTAGACAGCGCTACAACCGGTTTAGTGGCGGTCATAAGCTACTTGGGAAGGTGACTCTGACTTCGGTTGGAGAGTTATAGTCCAGGTTAGCGTCGTCTGCCGCGAGACCGAGGAATGGCCGTACCCGCCTTTAGGCACGGGCCCCTGTTCCTCTGGCGCCGTTCGACTGGGCTGGACTGTTTACAGTGCTGTCCGACTGCGGTGTTTGTTGTGAGTAGGTGTGCTTCCGAGTGGTACTCAAGGTTAGTGGCGAGTTGGTCGGCAATCCATCAGACCCGTCTTGAAACACGGACCAAGGAGTCTAACATGTGCGCGAGTCGCAGGGCTCTACGAAACCCGAAGGCGTAATGAAAGTAAAGGTCGGTCTTGTATCGGCTTAGGCGAGATCTAGCGTCTCCGAGACGTTAGCGCATCGCCGGCCCGTCTTAGTTTCGACGCAAACGAGGCGGAGCACGAGCGTACACGTTGGGACCCGAAAGATGGTGAACTATGCTTGAGTAGGACGAAGCCAGAGGAAACTCTGGTGGAGGTCCGTAGCGATTCTGACGTGCAAATCGATCGTCAAACTTGAGTATAGGGGCGAAAGACTAATCGAACCATCTAGTAGCTGGTTCCCTCCGAAGTTTCCCTCAGGATAGCTGGCACTCATTACTAAGCAGTTTTATCCGGTAAAGCGAATGATTAGAGGCCTTGGGGTCGAAACGACCTCAACCTATTCTCAAACTTTCAATGGGTAAGAAGTCAGACTCGCCTAATCGGAGTTTGGCGAACGAATGCGAGTGCCCAGTGGGCCACTTTTG
